# Supplementary material for: Metabolic Rate and Oxidative Stress as a Risk Factors in the Development of Colorectal Cancer
Source: Int J Mol Sci. 2024 Oct 5;25(19):10713. doi: 10.3390/ijms251910713 (PMC11476475; doi:10.3390/ijms251910713)
Supplement: Supplementary file 1 [file ijms-25-10713-s001.zip]

Archive with 1 entries (1 files):
- ijms-3237081-supplementary.pdf
